# Supplementary material for: Osteogenic Efficacy of Human Trophoblasts-Derived Conditioned Medium on Mesenchymal Stem Cells
Source: Int J Mol Sci. 2022 Sep 5;23(17):10196. doi: 10.3390/ijms231710196 (PMC9456271; doi:10.3390/ijms231710196)
Supplement: Supplementary file 1 [file ijms-23-10196-s001.zip]

Archive with 1 entries (1 files):
- ijms-1896591-supplementary.pdf
